# Supplementary material for: How Reliable Are Gene Expression-Based and Immunohistochemical Biomarkers Assessed on a Core-Needle Biopsy? A Study of Paired Core-Needle Biopsies and Surgical Specimens in Early Breast Cancer
Source: Cancers (Basel). 2022 Aug 18;14(16):4000. doi: 10.3390/cancers14164000 (PMC9406531; doi:10.3390/cancers14164000)
Supplement: Supplementary file 1 [file cancers-14-04000-s001.zip › Supplementary Table S1.xlsx]

## Sheet: Supplementary Table S1
Supplementary Table S1. Distribution of biomarker expression analyzed with IHC and GEX in CNBs and surgical specimens respectively.
		Core-needle biopsy		Surgical specimen
		IHC	GEX	IHC	GEX
Factor		N(%*)	N(%*)	N(%*)	N(%*)
ER	Positive	170 (93%)	162 (76%)	228 (91%)	163 (83%)
	Negative	13 (7%)	52 (24%)	23 (9%)	33 (17%)
	Missing	77	24	9	42
PgR	Positive	138 (76%)	152 (71%)	198 (79%)	153 (78%)
	Negative	44 (24%)	62 (29%)	52 (21%)	43 (22%)
	Missing	78	24	10	42
HER2	Positive	13 (7%)	15 (7%)	22 (9%)	19 (10%)
	Negative	168 (93%)	199 (93%)	233 (91%)	177 (90%)
	Missing	79	24	5	42
Ki67	High	137 (76%)	64 (30%)	214 (85%)	75 (38%)
	Low	44 (24%)	150 (70%)	39 (15%)	121 (62%)
	Missing	79	24	7	42
Molecular Subtype (St.Gallen 2013)	Luminal A-like	35 (19%)	N/A	29 (12%)	N/A
	Luminal B-like	125 (69%)	N/A	184 (74%)	N/A
	HER2-luminal	9 (5%)	N/A	13 (5%)	N/A
	HER2 non-luminal	4 (2%)	N/A	8 (3%)	N/A
	TNBC	8 (4%)	N/A	16 (6%)	N/A
	Missing	79	N/A	10	N/A
Molecular Subtype (PAM50)	Luminal A	N/A	94 (44%)	N/A	83 (42%)
	Luminal B	N/A	69 (32%)	N/A	77 (39%)
	HER2-enriched	N/A	12 (6%)	N/A	13 (7%)
	Basal	N/A	13 (6%)	N/A	14 (7%)
	Normal-like	N/A	15 (7%)	N/A	4 (2%)
	Unclassified	N/A	11 (5%)	N/A	5 (3%)
	Missing	N/A	24	N/A	42
*% of assessible cases
