# Supplementary material for: How Reliable Are Gene Expression-Based and Immunohistochemical Biomarkers Assessed on a Core-Needle Biopsy? A Study of Paired Core-Needle Biopsies and Surgical Specimens in Early Breast Cancer
Source: Cancers (Basel). 2022 Aug 18;14(16):4000. doi: 10.3390/cancers14164000 (PMC9406531; doi:10.3390/cancers14164000)
Supplement: Supplementary file 1 [file cancers-14-04000-s001.zip › Supplementary Table S2.xlsx]

## Sheet: Supplementary Table S2
Supplementary Table S2. Significantly Differentially Expressed Genes Between Paired CNBs and Surgical Specimen
Gene stable ID	Gene name	Score (d)	Numerator (r)	Denominator (s+s0)	Fold Change	q-value (%)
ENSG00000244734	HBB	-7.570668	-2.4488964	0.32347164	0.20186985	0
ENSG00000188536	HBA2	-6.5542927	-1.92958	0.2943994	0.4170784	0
ENSG00000206172	HBA1	-6.421302	-1.8281342	0.28469837	0.41886976	0
ENSG00000223609	HBD	-5.170491	-0.51627254	0.099849805	0.49693042	0
ENSG00000134548	SPX	-4.048703	-0.4007573	0.098984115	0.5054831	0
ENSG00000213934	HBG1	-4.3279767	-0.33667082	0.077789426	0.5223055	0
ENSG00000196565	HBG2	-4.262381	-0.33413038	0.078390546	0.52466834	0
ENSG00000119927	GPAM	-4.340619	-0.5353369	0.12333193	0.5454908	0
ENSG00000168079	SCARA5	-4.359432	-0.55740696	0.12786229	0.55403507	0
ENSG00000163736	PPBP	-4.891636	-0.46757028	0.09558567	0.5580358	0
ENSG00000123689	G0S2	-4.3766704	-0.8863557	0.20251827	0.57119685	0
ENSG00000165197	VEGFD	-4.0562606	-0.43532073	0.1073207	0.5777802	0
ENSG00000135218	CD36	-3.9204335	-0.6806831	0.17362444	0.57788956	0
ENSG00000163221	S100A12	-4.5507665	-0.3743702	0.0822653	0.62175024	0
ENSG00000180871	CXCR2	-4.921284	-0.3838408	0.07799607	0.63369757	0
ENSG00000198786	MT-ND5	-7.9916134	-0.61899614	0.077455714	0.6455129	0
ENSG00000143196	DPT	-4.3375096	-0.52643764	0.12136864	0.66036093	0
ENSG00000163464	CXCR1	-4.271509	-0.33073872	0.07742901	0.6669252	0
ENSG00000158578	ALAS2	-3.9258537	-0.24875017	0.063362055	0.6817574	0
ENSG00000121060	TRIM25	-7.214059	-0.55582064	0.07704687	0.7094435	0
ENSG00000122756	CNTFR	-4.52987	-0.41242716	0.09104613	0.7114485	0
ENSG00000163737	PF4	-4.177398	-0.29329577	0.07021015	0.71324307	0
ENSG00000112303	VNN2	-4.1550226	-0.33006698	0.07943807	0.71429265	0
ENSG00000101445	PPP1R16B	-4.2247157	-0.3446441	0.08157805	0.721566	0
ENSG00000121552	CSTA	-4.1718607	-0.35736346	0.08566045	0.7285432	0
ENSG00000144802	NFKBIZ	-5.684125	-0.47340932	0.083286226	0.73779213	0
ENSG00000101162	TUBB1	-4.5428767	-0.23998384	0.052826405	0.73920405	0
ENSG00000198888	MT-ND1	-5.9668217	-0.37136328	0.062238038	0.7393125	0
ENSG00000137441	FGFBP2	-4.2036004	-0.32981214	0.07845944	0.74035585	0
ENSG00000151468	CCDC3	-4.091666	-0.3672793	0.08976277	0.7431432	0
ENSG00000124785	NRN1	-5.4780483	-0.438915	0.080122516	0.7453894	0
ENSG00000266524	GDF10	-4.0373607	-0.27100688	0.06712476	0.7464433	0
ENSG00000154146	NRGN	-4.1622806	-0.26370537	0.06335598	0.7541467	0
ENSG00000163563	MNDA	-4.17429	-0.29909748	0.07165229	0.7630277	0
ENSG00000173530	TNFRSF10D	-7.842945	-0.357018	0.04552091	0.76666224	0
ENSG00000198899	MT-ATP6	-4.1590705	-0.32314256	0.07769586	0.76668745	0
ENSG00000176438	SYNE3	-5.285627	-0.35635367	0.06741938	0.76794845	0
ENSG00000198840	MT-ND3	-5.660269	-0.3430171	0.06060085	0.7699397	0
ENSG00000154188	ANGPT1	-4.574987	-0.2947153	0.06441882	0.7724898	0
ENSG00000153823	PID1	-4.609076	-0.32880914	0.071339495	0.7730609	0
ENSG00000198727	MT-CYB	-5.6727724	-0.32948396	0.058081646	0.7731611	0
ENSG00000174804	FZD4	-4.011705	-0.30388987	0.075750805	0.773662	0
ENSG00000232810	TNF	-6.3945155	-0.3661116	0.057254	0.7743129	0
ENSG00000269028	MTRNR2L12	-5.53183	-0.40802923	0.07376026	0.7797033	0
ENSG00000212907	MT-ND4L	-4.0416965	-0.39937755	0.09881433	0.78074026	0
ENSG00000101605	MYOM1	-4.439979	-0.24962266	0.056221586	0.78356636	0
ENSG00000228253	MT-ATP8	-5.695419	-0.3258385	0.05721063	0.78813297	0
ENSG00000175970	UNC119B	-6.555469	-0.3891761	0.05936663	0.78818154	0
ENSG00000198886	MT-ND4	-5.4293747	-0.31110957	0.05730118	0.7903694	0
ENSG00000168329	CX3CR1	-4.4505672	-0.34476152	0.077464625	0.7929113	0
ENSG00000117016	RIMS3	-6.8061857	-0.3423806	0.05030433	0.79683244	0
ENSG00000127920	GNG11	-4.370192	-0.3237249	0.07407567	0.79967076	0
ENSG00000180354	MTURN	-3.9051857	-0.27238053	0.06974842	0.8000438	0
ENSG00000174151	CYB561D1	-4.918882	-0.32928684	0.06694344	0.80093545	0
ENSG00000198763	MT-ND2	-5.225779	-0.28703323	0.0549264	0.802397	0
ENSG00000129048	ACKR4	-4.7948375	-0.26803595	0.055900946	0.8040109	0
ENSG00000177363	LRRN4CL	-3.9190552	-0.25890583	0.06606333	0.8041694	0
ENSG00000198938	MT-CO3	-5.211903	-0.2626106	0.050386705	0.80974287	0
ENSG00000146477	SLC22A3	-4.1172576	-0.25172958	0.06114011	0.8103391	0
ENSG00000189184	PCDH18	-4.114492	-0.2570371	0.062471166	0.8113487	0
ENSG00000168386	FILIP1L	-4.462557	-0.34108225	0.07643202	0.81196487	0
ENSG00000108691	CCL2	-4.6111436	-0.46411952	0.10065172	0.82250446	0
ENSG00000118971	CCND2	-4.225059	-0.2431349	0.05754592	0.82251793	0
ENSG00000112149	CD83	-4.2256646	-0.23447001	0.055487134	0.82298917	0
ENSG00000198804	MT-CO1	-5.184314	-0.25522244	0.049229745	0.82387805	0
ENSG00000255823	MTRNR2L8	-4.914501	-0.34427306	0.07005249	0.82868534	0
ENSG00000198712	MT-CO2	-4.722956	-0.24799375	0.052508164	0.8289216	0
ENSG00000071246	VASH1	-4.9670014	-0.2737008	0.05510383	0.82899743	0
ENSG00000167604	NFKBID	-5.0078926	-0.2367006	0.04726551	0.8350167	0
ENSG00000135363	LMO2	-4.531718	-0.26222238	0.057863794	0.83901596	0
ENSG00000169554	ZEB2	-4.212904	-0.23438254	0.055634435	0.84019756	0
ENSG00000137727	ARHGAP20	-4.005672	-0.19377513	0.048375186	0.8405263	0
ENSG00000065802	ASB1	-6.2093925	-0.2600372	0.041878045	0.8437265	0
ENSG00000160712	IL6R	-4.980009	-0.25115457	0.05043255	0.8465706	0
ENSG00000183688	RFLNB	-4.6014137	-0.26935259	0.05853692	0.8470056	0
ENSG00000125245	GPR18	-3.899707	-0.19112346	0.049009696	0.8497411	0
ENSG00000169926	KLF13	-4.7853923	-0.25258246	0.052781977	0.8510605	0
ENSG00000166173	LARP6	-4.020946	-0.22784331	0.056664106	0.8537133	0
ENSG00000256045	MTRNR2L10	-4.334837	-0.2118657	0.048875123	0.85526794	0
ENSG00000055813	CCDC85A	-4.076479	-0.17291136	0.04241684	0.857033	0
ENSG00000184785	SMIM10	-4.9160967	-0.21750796	0.044244036	0.8587018	0
ENSG00000214357	NEURL1B	-4.311008	-0.231591	0.053720847	0.8600157	0
ENSG00000205269	TMEM170B	-4.751425	-0.19175915	0.04035824	0.8640101	0
ENSG00000158445	KCNB1	-4.165614	-0.15762731	0.037840113	0.86716586	0
ENSG00000133116	KL	-4.1085744	-0.15828878	0.03852645	0.86868644	0
ENSG00000183741	CBX6	-3.9816632	-0.23674953	0.05945996	0.8708775	0
ENSG00000005513	SOX8	-4.0859632	-0.13098358	0.032056965	0.8711676	0
ENSG00000020577	SAMD4A	-4.4825087	-0.20367333	0.045437355	0.87249833	0
ENSG00000178562	CD28	-3.895652	-0.16452226	0.04223228	0.8726008	0
ENSG00000135870	RC3H1	-5.2989454	-0.21302497	0.040201392	0.8745766	0
ENSG00000037965	HOXC8	-4.313725	-0.18870531	0.043745328	0.8750144	0
ENSG00000105939	ZC3HAV1	-5.403014	-0.19294663	0.035710923	0.8754596	0
ENSG00000064225	ST3GAL6	-3.97775	-0.19740506	0.049627315	0.8761863	0
ENSG00000213533	STIMATE	-5.101383	-0.19828281	0.03886844	0.8787337	0
ENSG00000148411	NACC2	-4.83921	-0.19725603	0.04076203	0.8804985	0
ENSG00000068024	HDAC4	-4.852004	-0.22164077	0.04568025	0.88098365	0
ENSG00000104888	SLC17A7	-3.9443095	-0.13556276	0.0343692	0.8810682	0
ENSG00000070778	PTPN21	-4.1851053	-0.17584045	0.042015776	0.88389	0
ENSG00000274211	SOCS7	-4.7629724	-0.22578174	0.047403537	0.8852149	0
ENSG00000088320	REM1	-4.071878	-0.17549337	0.043098878	0.88525605	0
ENSG00000125633	CCDC93	-5.0237155	-0.18981802	0.03778439	0.88690805	0
ENSG00000140030	GPR65	-4.0068865	-0.16867739	0.042096872	0.8873416	0
ENSG00000131323	TRAF3	-4.2344804	-0.17195845	0.040609103	0.8875999	0
ENSG00000031003	FAM13B	-4.0403523	-0.1921156	0.04754922	0.8885947	0
ENSG00000270672	MTRNR2L6	-4.4902606	-0.15881534	0.03536885	0.88862836	0
ENSG00000165355	FBXO33	-4.96678	-0.1914992	0.038556006	0.88951606	0
ENSG00000123700	KCNJ2	-4.0013213	-0.15218693	0.038034167	0.89099765	0
ENSG00000101290	CDS2	-5.3649426	-0.16881867	0.031467006	0.8941172	0
ENSG00000100422	CERK	-4.4946465	-0.20324229	0.045218747	0.89616024	0
ENSG00000197852	INKA2	-4.2162313	-0.19014281	0.045097813	0.8971984	0
ENSG00000089057	SLC23A2	-4.249088	-0.16640416	0.039162327	0.8983473	0
ENSG00000170370	EMX2	-3.9892445	-0.14353465	0.035980407	0.8999244	0
ENSG00000173275	ZNF449	-5.1532884	-0.15965183	0.030980574	0.90090984	0
ENSG00000169760	NLGN1	-3.9111204	-0.12143674	0.031049091	0.9033108	0
ENSG00000178033	CALHM5	-4.0665784	-0.1393214	0.034260105	0.9037913	0
ENSG00000261609	GAN	-4.0406895	-0.12523183	0.030992689	0.9045299	0
ENSG00000259330	INAFM2	-4.5808735	-0.1550703	0.03385169	0.90476316	0
ENSG00000182372	CLN8	-3.9967365	-0.17017297	0.042577982	0.90508455	0
ENSG00000180785	OR51E1	-4.095186	-0.12389717	0.030254344	0.9054769	0
ENSG00000153179	RASSF3	-3.8939033	-0.15954828	0.04097387	0.9062907	0
ENSG00000111412	SPRING1	-4.4999886	-0.13837613	0.03075033	0.9079037	0
ENSG00000184602	SNN	-3.9344237	-0.16450617	0.04181201	0.9087507	0
ENSG00000152102	FAM168B	-4.554541	-0.1461858	0.032096714	0.90941113	0
ENSG00000129315	CCNT1	-4.288841	-0.13473198	0.031414546	0.9108191	0
ENSG00000125735	TNFSF14	-4.1306477	-0.124539256	0.030150056	0.91401947	0
ENSG00000171817	ZNF540	-4.160285	-0.123706564	0.029735118	0.9151549	0
ENSG00000148730	EIF4EBP2	-4.1848364	-0.11546078	0.027590275	0.9153726	0
ENSG00000263465	SRSF8	-4.652072	-0.13376231	0.028753277	0.9158971	0
ENSG00000180667	YOD1	-4.1112885	-0.1445766	0.03516576	0.9170116	0
ENSG00000164576	SAP30L	-4.340711	-0.12518756	0.028840335	0.9175736	0
ENSG00000166860	ZBTB39	-5.0878363	-0.12277298	0.024130685	0.92068076	0
ENSG00000123908	AGO2	-4.405524	-0.1808339	0.041047085	0.92680997	0
ENSG00000140807	NKD1	-4.131883	-0.10741278	0.025996083	0.9304054	0
ENSG00000205060	SLC35B4	-4.1723604	-0.110293314	0.026434273	0.9312267	0
ENSG00000166135	HIF1AN	-3.911729	-0.10045685	0.025680931	0.9340335	0
ENSG00000083817	ZNF416	-3.936913	-0.09207233	0.023386935	0.9372774	0
ENSG00000155846	PPARGC1B	-3.9720106	-0.08996472	0.022649666	0.93810385	0
ENSG00000173597	SULT1B1	-4.0871	-0.07548456	0.018468978	0.9449188	0
ENSG00000146006	LRRTM2	-3.9722993	-0.07119512	0.017922899	0.9458505	0
ENSG00000273291		4.3918095	0.06908052	0.015729398	1.0586523	0
ENSG00000120029	ARMH3	4.085774	0.09348893	0.022881573	1.0657368	0
ENSG00000103051	COG4	3.954233	0.0968528	0.024493448	1.0674242	0
ENSG00000122557	HERPUD2	4.273708	0.100826755	0.023592336	1.0694541	0
ENSG00000145979	TBC1D7	3.912151	0.10898125	0.027857117	1.0760024	0
ENSG00000117408	IPO13	3.8722875	0.11159257	0.028818255	1.076045	0
ENSG00000156639	ZFAND3	4.202225	0.10751205	0.025584552	1.0777175	0
ENSG00000145868	FBXO38	3.9095442	0.103925675	0.026582556	1.0780061	0
ENSG00000134452	FBH1	4.592938	0.11085811	0.024136646	1.0803959	0
ENSG00000100601	ALKBH1	4.013624	0.099121936	0.024696367	1.0809612	0
ENSG00000223501	VPS52	4.040293	0.111811966	0.02767422	1.0828577	0
ENSG00000011243	AKAP8L	3.8567874	0.1249702	0.03240267	1.0841353	0
ENSG00000165688	PMPCA	3.9502258	0.11100132	0.028099993	1.0843998	0
ENSG00000047249	ATP6V1H	4.1161275	0.12057136	0.029292425	1.0847698	0
ENSG00000159479	MED8	4.480975	0.11357734	0.025346568	1.0857233	0
ENSG00000115524	SF3B1	3.9074783	0.124017976	0.03173862	1.085972	0
ENSG00000157693	TMEM268	4.0167794	0.13539052	0.033706237	1.0872917	0
ENSG00000117481	NSUN4	4.669745	0.12783156	0.02737442	1.0896397	0
ENSG00000168434	COG7	4.060847	0.12958471	0.031910762	1.0909709	0
ENSG00000137460	FHDC1	3.8499577	0.17228417	0.04474963	1.092211	0
ENSG00000243477	NAA80	3.9468348	0.1359978	0.034457434	1.0930315	0
ENSG00000198695	MT-ND6	-4.395536	-0.50563836	0.11503452	1.0936694	0
ENSG00000096384	HSP90AB1	3.8514805	0.11782736	0.030592745	1.0940995	0
ENSG00000136270	TBRG4	3.9465432	0.14765556	0.0374139	1.0950496	0
ENSG00000011304	PTBP1	4.1985884	0.15323643	0.03649713	1.0960207	0
ENSG00000168003	SLC3A2	3.9562163	0.14275303	0.03608322	1.0962282	0
ENSG00000105127	AKAP8	5.630765	0.14065859	0.02498037	1.0964819	0
ENSG00000092931	MFSD11	3.904963	0.11276368	0.028877016	1.0978464	0
ENSG00000214078	CPNE1	4.19191	0.12871398	0.03070533	1.0980563	0
ENSG00000124574	ABCC10	4.0027485	0.13641846	0.0340812	1.0982761	0
ENSG00000025293	PHF20	4.257217	0.12806825	0.030082623	1.0983118	0
ENSG00000138119	MYOF	3.8353674	0.14000319	0.0365032	1.0989026	0
ENSG00000156831	NSMCE2	3.9394274	0.11373417	0.028870737	1.0989519	0
ENSG00000142444	TIMM29	4.157396	0.12455503	0.029959867	1.0996108	0
ENSG00000126822	PLEKHG3	3.9326105	0.16331495	0.04152838	1.0997254	0
ENSG00000103599	IQCH	3.8894334	0.12542419	0.03224742	1.1001314	0
ENSG00000116478	HDAC1	3.968378	0.12476682	0.031440254	1.1003624	0
ENSG00000107959	PITRM1	4.652924	0.12732263	0.027364003	1.1011761	0
ENSG00000120690	ELF1	4.2546134	0.14268301	0.03353607	1.1028782	0
ENSG00000167986	DDB1	4.350295	0.121465325	0.02792117	1.1030113	0
ENSG00000204842	ATXN2	4.175903	0.12585045	0.030137304	1.103249	0
ENSG00000178229	ZNF543	4.066304	0.13326992	0.032774214	1.1035653	0
ENSG00000038358	EDC4	3.959819	0.1535585	0.03877917	1.1040653	0
ENSG00000277149	TYW1B	4.67986	0.1164102	0.024874719	1.1048744	0
ENSG00000163374	YY1AP1	4.1930404	0.13395317	0.031946547	1.1051322	0
ENSG00000196235	SUPT5H	4.134375	0.14743051	0.035659686	1.1053215	0
ENSG00000170631	ZNF16	4.7385507	0.13189891	0.027835285	1.1056452	0
ENSG00000180357	ZNF609	4.2955427	0.14696695	0.034213826	1.1063052	0
ENSG00000165983	PTER	4.295723	0.13040006	0.030355789	1.1094416	0
ENSG00000176444	CLK2	4.101252	0.13926008	0.033955503	1.1102536	0
ENSG00000168256	NKIRAS2	3.9367542	0.15692781	0.03986223	1.1109295	0
ENSG00000132005	RFX1	4.327661	0.1686126	0.0389616	1.1115406	0
ENSG00000177082	WDR73	3.9866536	0.11590077	0.029072195	1.1128469	0
ENSG00000085978	ATG16L1	4.968922	0.16528611	0.033263978	1.1138304	0
ENSG00000144535	DIS3L2	4.5544434	0.13598177	0.029856946	1.1138331	0
ENSG00000164068	RNF123	4.039176	0.15256852	0.03777219	1.1141608	0
ENSG00000155363	MOV10	3.8460743	0.1585756	0.041230507	1.1145688	0
ENSG00000079691	CARMIL1	4.300478	0.15978086	0.03715421	1.1158211	0
ENSG00000204344	STK19	3.85204	0.12592626	0.032690797	1.1174355	0
ENSG00000140326	CDAN1	4.917494	0.14516617	0.029520357	1.1175853	0
ENSG00000172432	GTPBP2	4.7578816	0.15992765	0.033613205	1.1188935	0
ENSG00000160679	CHTOP	5.1309505	0.15224892	0.029672654	1.1218199	0
ENSG00000174943	KCTD13	4.5014896	0.16615048	0.03691011	1.1225559	0
ENSG00000135931	ARMC9	4.01306	0.18152307	0.045233082	1.1227981	0
ENSG00000119431	HDHD3	4.3689866	0.16146892	0.03695798	1.1239948	0
ENSG00000223547	ZNF844	3.885108	0.14474715	0.03725692	1.1241884	0
ENSG00000107338	SHB	5.132404	0.20232941	0.039421957	1.1242706	0
ENSG00000103199	ZNF500	4.556001	0.15014996	0.032956522	1.124608	0
ENSG00000142920	AZIN2	4.163328	0.18741742	0.045016248	1.124625	0
ENSG00000160688	FLAD1	3.8977835	0.15487747	0.039734755	1.1258645	0
ENSG00000162129	CLPB	4.033019	0.14786445	0.03666346	1.126059	0
ENSG00000165458	INPPL1	3.9655244	0.15234993	0.03841861	1.1261498	0
ENSG00000160602	NEK8	5.0658674	0.1706682	0.033689827	1.1285429	0
ENSG00000169241	SLC50A1	3.932128	0.19163232	0.048735015	1.1296215	0
ENSG00000104522	GFUS	3.9466038	0.19522955	0.049467735	1.1297661	0
ENSG00000178764	ZHX2	4.9584064	0.17263466	0.03481656	1.1307186	0
ENSG00000137216	TMEM63B	4.3106294	0.19592048	0.045450553	1.1356397	0
ENSG00000135587	SMPD2	4.3398747	0.1688713	0.03891156	1.1366055	0
ENSG00000185442	FAM174B	4.210086	0.19608423	0.046574876	1.1391407	0
ENSG00000129354	AP1M2	3.8400972	0.23761752	0.061877996	1.1396787	0
ENSG00000176692	FOXC2	4.2660184	0.15309195	0.035886377	1.1404905	0
ENSG00000070759	TESK2	3.8914049	0.16656284	0.04280275	1.1406647	0
ENSG00000213676	ATF6B	5.1518955	0.18471059	0.03585294	1.1420413	0
ENSG00000171302	CANT1	4.140609	0.21318983	0.051487554	1.1445863	0
ENSG00000181045	SLC26A11	4.8180146	0.19700171	0.040888567	1.1456983	0
ENSG00000227057	WDR46	5.9090676	0.19351013	0.032748	1.1464912	0
ENSG00000204859	ZBTB48	3.8609006	0.18995528	0.049199734	1.146821	0
ENSG00000157212	PAXIP1	4.064322	0.15616262	0.038422797	1.1482995	0
ENSG00000160058	BSDC1	3.857229	0.1741801	0.045156796	1.1483786	0
ENSG00000000457	SCYL3	4.031449	0.20453636	0.0507352	1.1494467	0
ENSG00000147799	ARHGAP39	4.466055	0.2080716	0.046589576	1.1494813	0
ENSG00000095397	WHRN	3.9083636	0.1813202	0.04639287	1.1504278	0
ENSG00000167632	TRAPPC9	3.976597	0.17597266	0.04425207	1.1509545	0
ENSG00000142208	AKT1	3.9380038	0.19520941	0.04957065	1.1540979	0
ENSG00000110925	CSRNP2	5.4026036	0.1867184	0.03456082	1.1561309	0
ENSG00000162066	AMDHD2	3.941987	0.18608269	0.047205303	1.1579535	0
ENSG00000105643	ARRDC2	4.5269427	0.20556131	0.04540842	1.1595064	0
ENSG00000127666	TICAM1	5.044737	0.21983421	0.04357694	1.1611234	0
ENSG00000132781	MUTYH	4.139592	0.16487017	0.039827637	1.1614665	0
ENSG00000158859	ADAMTS4	4.2668104	0.19553918	0.04582795	1.1625478	0
ENSG00000143630	HCN3	4.5458035	0.15438601	0.033962317	1.1634254	0
ENSG00000251369	ZNF550	5.034865	0.20347945	0.040414084	1.163601	0
ENSG00000100263	RHBDD3	3.9847224	0.18518709	0.046474274	1.1640983	0
ENSG00000142675	CNKSR1	3.8683512	0.1986706	0.05135795	1.1647495	0
ENSG00000198753	PLXNB3	3.9361272	0.17775208	0.04515913	1.1651776	0
ENSG00000158158	CNNM4	4.293763	0.19806166	0.046127755	1.1654648	0
ENSG00000099849	RASSF7	4.2459655	0.21852097	0.051465556	1.1656152	0
ENSG00000085733	CTTN	3.8961685	0.18107957	0.04647632	1.1661474	0
ENSG00000127533	F2RL3	5.457652	0.20704527	0.03793669	1.1663448	0
ENSG00000083838	ZNF446	3.9516883	0.1629816	0.041243535	1.1666898	0
ENSG00000144504	ANKMY1	4.5184326	0.20421366	0.045195688	1.1667705	0
ENSG00000173137	ADCK5	4.260244	0.19256525	0.045200523	1.1672038	0
ENSG00000196872	CRACDL	4.0841584	0.2092303	0.051229723	1.1675247	0
ENSG00000166578	IQCD	4.360268	0.15278454	0.03504017	1.1678134	0
ENSG00000109736	MFSD10	3.8814313	0.20941888	0.053954035	1.1700963	0
ENSG00000169683	LRRC45	3.9516692	0.18469413	0.046738256	1.1706479	0
ENSG00000160949	TONSL	3.9525263	0.20106712	0.050870534	1.1720585	0
ENSG00000141582	CBX4	4.475693	0.22891682	0.051146675	1.1757951	0
ENSG00000127399	LRRC61	3.845138	0.18662961	0.048536517	1.1829479	0
ENSG00000072858	SIDT1	4.2690344	0.2145883	0.05026624	1.1846851	0
ENSG00000134107	BHLHE40	4.2510595	0.2474981	0.05822033	1.1865721	0
ENSG00000185033	SEMA4B	4.0747924	0.26164982	0.064211816	1.1867989	0
ENSG00000140332	TLE3	4.5173297	0.258221	0.05716231	1.1890538	0
ENSG00000142197	DOP1B	5.4187913	0.27612162	0.050956313	1.1951226	0
ENSG00000143367	TUFT1	4.070988	0.24939261	0.061260954	1.1954856	0
ENSG00000160959	LRRC14	4.059502	0.20277722	0.049951255	1.1986318	0
ENSG00000141527	CARD14	4.1852007	0.21900216	0.052327756	1.2011364	0
ENSG00000005001	PRSS22	5.002071	0.2696351	0.053904697	1.2024724	0
ENSG00000086544	ITPKC	5.4003367	0.25075936	0.046434022	1.2027632	0
ENSG00000144655	CSRNP1	4.353967	0.27059212	0.062148407	1.2089549	0
ENSG00000162231	NXF1	7.0760255	0.2635574	0.037246533	1.2089891	0
ENSG00000125148	MT2A	3.911174	0.29920238	0.07649938	1.2095292	0
ENSG00000014164	ZC3H3	4.32575	0.23760426	0.054927878	1.2096642	0
ENSG00000166987	MBD6	4.7732296	0.23719658	0.0496931	1.2096703	0
ENSG00000100906	NFKBIA	5.697926	0.24975215	0.043832116	1.2103225	0
ENSG00000151014	NOCT	3.92882	0.20493683	0.05216244	1.2157565	0
ENSG00000135111	TBX3	4.100984	0.2061275	0.050262935	1.215935	0
ENSG00000163611	SPICE1	4.406475	0.21248862	0.048221905	1.2161092	0
ENSG00000073350	LLGL2	4.06356	0.29705954	0.07310327	1.2191947	0
ENSG00000113108	APBB3	3.981895	0.20958742	0.052635096	1.2270409	0
ENSG00000167183	PRR15L	4.2749906	0.30265045	0.07079558	1.2288893	0
ENSG00000146826	TRAPPC14	5.7452083	0.24830885	0.043220166	1.230542	0
ENSG00000157514	TSC22D3	3.9998589	0.26702556	0.066758744	1.231856	0
ENSG00000225697	SLC26A6	4.5276628	0.227343	0.050212	1.2323192	0
ENSG00000118515	SGK1	4.0890956	0.29683456	0.07259174	1.2344656	0
ENSG00000128045	RASL11B	4.134867	0.27395207	0.06625414	1.2345368	0
ENSG00000121966	CXCR4	4.0906477	0.31997523	0.078221165	1.2347535	0
ENSG00000116285	ERRFI1	4.457988	0.3162831	0.070947506	1.2401606	0
ENSG00000163435	ELF3	4.3055944	0.30804864	0.07154614	1.241144	0
ENSG00000181085	MAPK15	3.933841	0.2583563	0.06567533	1.2531548	0
ENSG00000140104	CLBA1	6.324861	0.2624809	0.04149987	1.2557311	0
ENSG00000143878	RHOB	5.5763755	0.3523952	0.06319431	1.2781408	0
ENSG00000099860	GADD45B	6.0152426	0.3597133	0.059800297	1.2786239	0
ENSG00000118503	TNFAIP3	4.6183743	0.32901242	0.07123988	1.283134	0
ENSG00000165507	DEPP1	4.4728346	0.4317357	0.096523955	1.3037122	0
ENSG00000179094	PER1	4.8617377	0.4374519	0.08997851	1.3138754	0
ENSG00000176907	TCIM	4.4090466	0.39075264	0.0886252	1.3157665	0
ENSG00000128016	ZFP36	3.8791642	0.4386811	0.1130865	1.3184484	0
ENSG00000119138	KLF9	6.041418	0.39524645	0.065422796	1.3233428	0
ENSG00000114737	CISH	5.8892136	0.41777635	0.07093924	1.3234117	0
ENSG00000171223	JUNB	4.309556	0.39954075	0.09271042	1.3288049	0
ENSG00000221869	CEBPD	5.854507	0.38789532	0.066255845	1.3314065	0
ENSG00000091073	DTX2	4.562417	0.24006076	0.052617013	1.3375512	0
ENSG00000177606	JUN	5.240649	0.42194846	0.08051454	1.3515633	0
ENSG00000168209	DDIT4	7.224045	0.60453147	0.08368324	1.44494	0
ENSG00000178878	APOLD1	6.441076	0.55079055	0.0855122	1.4761791	0
ENSG00000170345	FOS	4.9650693	0.695889	0.14015695	1.4911115	0
ENSG00000106366	SERPINE1	5.2833853	0.59600264	0.11280696	1.5496609	0
ENSG00000130222	GADD45G	6.4901543	0.49530762	0.076316774	1.5799572	0
ENSG00000120129	DUSP1	6.2491693	0.82174826	0.1314972	1.720566	0
ENSG00000090104	RGS1	7.662347	1.3003145	0.16970186	2.0173304	0
ENSG00000168298	H1-4	4.91069	0.34011167	0.06925945	2.505121	0
