# Supplementary material for: How Reliable Are Gene Expression-Based and Immunohistochemical Biomarkers Assessed on a Core-Needle Biopsy? A Study of Paired Core-Needle Biopsies and Surgical Specimens in Early Breast Cancer
Source: Cancers (Basel). 2022 Aug 18;14(16):4000. doi: 10.3390/cancers14164000 (PMC9406531; doi:10.3390/cancers14164000)
Supplement: Supplementary file 1 [file cancers-14-04000-s001.zip › Supplementary Table S3.xlsx]

## Sheet: Supplementary Table S3
Supplementary Table S3. GSEA: Hallmarks of Cancer Database FDR q-val 0.1
UP in Core-needle Biopsies
NAME of geneset	ES	NES	NOM p-val	FDR q-val	FWER p-val
HALLMARK_MITOTIC_SPINDLE	0.43765023	2.052642	0.0	0.0	0.0
HALLMARK_E2F_TARGETS	0.40824366	1.9392751	0.0	3.1250002E-4	0.001
HALLMARK_MYC_TARGETS_V2	0.4924399	1.8885586	0.0	8.3510525E-4	0.004
HALLMARK_GLYCOLYSIS	0.39346102	1.849614	0.0	9.664025E-4	0.006
HALLMARK_G2M_CHECKPOINT	0.3938714	1.8327404	0.0	9.0825715E-4	0.007
HALLMARK_TNFA_SIGNALING_VIA_NFKB	0.37271693	1.7719227	0.0012722646	0.0014069244	0.013
HALLMARK_ESTROGEN_RESPONSE_EARLY	0.36310273	1.7101533	0.0	0.003014602	0.032
HALLMARK_DNA_REPAIR	0.37776837	1.7043384	0.0012953368	0.0029656836	0.036
HALLMARK_UNFOLDED_PROTEIN_RESPONSE	0.34968165	1.5282735	0.0055172415	0.018048842	0.22
HALLMARK_HYPOXIA	0.32544625	1.5238363	0.001285347	0.016926827	0.228
HALLMARK_MTORC1_SIGNALING	0.30143481	1.4278635	0.009020618	0.042172294	0.503
HALLMARK_SPERMATOGENESIS	0.30075765	1.3471495	0.034437086	0.08425945	0.787
HALLMARK_UV_RESPONSE_UP	0.287251	1.3177847	0.037371133	0.10001866	0.871
HALLMARK_PROTEIN_SECRETION	0.30870038	1.3093865	0.06911142	0.10100863	0.899
HALLMARK_APOPTOSIS	0.283355	1.3033797	0.05242967	0.09962157	0.907
HALLMARK_P53_PATHWAY	0.27178854	1.2886469	0.0460199	0.10528293	0.935
HALLMARK_ANDROGEN_RESPONSE	0.29915246	1.2885534	0.09039548	0.09921	0.935
HALLMARK_ESTROGEN_RESPONSE_LATE	0.26805106	1.2735473	0.062189054	0.10717287	0.958
DOWN in Core-needle Biopsies
NAME	ES	NES	NOM p-val	FDR q-val	FWER p-val
HALLMARK_MYOGENESIS	-0.36938587	-1.9536325	0.0	0.0016666667	0.001
HALLMARK_KRAS_SIGNALING_UP	-0.35206628	-1.887569	0.0	0.003878205	0.004
HALLMARK_ALLOGRAFT_REJECTION	-0.3551826	-1.8634394	0.0	0.0025854702	0.004
HALLMARK_ADIPOGENESIS	-0.33613437	-1.7709087	0.0	0.0058502406	0.012
HALLMARK_IL6_JAK_STAT3_SIGNALING	-0.36743954	-1.731452	0.004048583	0.006010186	0.016
HALLMARK_ANGIOGENESIS	-0.41586334	-1.6026634	0.011396011	0.015210807	0.046
HALLMARK_COMPLEMENT	-0.2939561	-1.5661148	0.0	0.018344114	0.065
HALLMARK_FATTY_ACID_METABOLISM	-0.30510807	-1.5564774	0.0	0.016935362	0.068
HALLMARK_UV_RESPONSE_DN	-0.276625	-1.4142838	0.008032128	0.05188997	0.214
HALLMARK_IL2_STAT5_SIGNALING	-0.26370633	-1.4076962	0.0	0.048839234	0.223
HALLMARK_HEME_METABOLISM	-0.25744087	-1.3719381	0.013274336	0.060710426	0.289
HALLMARK_BILE_ACID_METABOLISM	-0.27493924	-1.3288805	0.033333335	0.081522375	0.395
HALLMARK_COAGULATION	-0.2633465	-1.3158095	0.05263158	0.08233598	0.423
HALLMARK_INFLAMMATORY_RESPONSE	-0.23479977	-1.2678399	0.04265403	0.111192346	0.549
HALLMARK_APICAL_JUNCTION	-0.22638611	-1.2311776	0.04489796	0.14089367	0.677
HALLMARK_INTERFERON_GAMMA_RESPONSE	-0.23039891	-1.2241184	0.038647342	0.13995063	0.697
HALLMARK_KRAS_SIGNALING_DN	-0.21773188	-1.1538968	0.10548523	0.23154388	0.881
HALLMARK_XENOBIOTIC_METABOLISM	-0.21258217	-1.1301893	0.15137614	0.26401174	0.917
HALLMARK_EPITHELIAL_MESENCHYMAL_TRANSITION	-0.21321371	-1.1281785	0.15350877	0.25342152	0.918
