# Supplementary material for: How Reliable Are Gene Expression-Based and Immunohistochemical Biomarkers Assessed on a Core-Needle Biopsy? A Study of Paired Core-Needle Biopsies and Surgical Specimens in Early Breast Cancer
Source: Cancers (Basel). 2022 Aug 18;14(16):4000. doi: 10.3390/cancers14164000 (PMC9406531; doi:10.3390/cancers14164000)
Supplement: Supplementary file 1 [file cancers-14-04000-s001.zip › Supplementary Table S4.xlsx]

## Sheet: Supplementary Table S4
Supplementary Table S4. GSEA: Reactome Database FDR q-val 0.1
UP in Core-needle Biopsies
NAME of geneset	ES	NES	NOM p-val	FDR q-val	FWER p-val
REACTOME_DNA_DOUBLE_STRAND_BREAK_REPAIR	0.5000162	2.3133395	0.0	0.0	0.0
REACTOME_DNA_REPAIR	0.45881048	2.285273	0.0	0.0	0.0
REACTOME_PRC2_METHYLATES_HISTONES_AND_DNA	0.5664384	2.2818072	0.0	0.0	0.0
REACTOME_BASE_EXCISION_REPAIR	0.54375327	2.2796924	0.0	0.0	0.0
REACTOME_HOMOLOGY_DIRECTED_REPAIR	0.5018242	2.2677503	0.0	0.0	0.0
REACTOME_HCMV_LATE_EVENTS	0.51987964	2.2617967	0.0	0.0	0.0
REACTOME_ASSEMBLY_OF_THE_ORC_COMPLEX_AT_THE_ORIGIN_OF_REPLICATION	0.56437	2.2422698	0.0	1.2935726E-4	0.001
REACTOME_CHROMOSOME_MAINTENANCE	0.4948562	2.2370944	0.0	2.291558E-4	0.002
REACTOME_TELOMERE_MAINTENANCE	0.5123689	2.2356904	0.0	2.0369404E-4	0.002
REACTOME_ERCC6_CSB_AND_EHMT2_G9A_POSITIVELY_REGULATE_RRNA_EXPRESSION	0.5446373	2.2298522	0.0	1.8332464E-4	0.002
REACTOME_CONDENSATION_OF_PROPHASE_CHROMOSOMES	0.5559351	2.2116792	0.0	2.5148963E-4	0.003
REACTOME_DISEASES_OF_PROGRAMMED_CELL_DEATH	0.51839566	2.199655	0.0	2.3053218E-4	0.003
REACTOME_DEPOSITION_OF_NEW_CENPA_CONTAINING_NUCLEOSOMES_AT_THE_CENTROMERE	0.5395586	2.1912704	0.0	3.5453428E-4	0.005
REACTOME_ACTIVATED_PKN1_STIMULATES_TRANSCRIPTION_OF_AR_ANDROGEN_RECEPTOR_REGULATED_GENES_KLK2_AND_KLK3	0.553655	2.1803288	0.0	3.9654842E-4	0.006
REACTOME_SIRT1_NEGATIVELY_REGULATES_RRNA_EXPRESSION	0.5419656	2.1598346	0.0	7.418768E-4	0.012
REACTOME_DNA_METHYLATION	0.5518237	2.1438155	0.0	7.524245E-4	0.013
REACTOME_DNA_DAMAGE_TELOMERE_STRESS_INDUCED_SENESCENCE	0.52420807	2.1396365	0.0	8.687534E-4	0.016
REACTOME_RECOGNITION_AND_ASSOCIATION_OF_DNA_GLYCOSYLASE_WITH_SITE_CONTAINING_AN_AFFECTED_PURINE	0.5590334	2.129674	0.0	8.726336E-4	0.017
REACTOME_INHIBITION_OF_DNA_RECOMBINATION_AT_TELOMERE	0.5334289	2.1294792	0.0	8.2670554E-4	0.017
REACTOME_FORMATION_OF_THE_BETA_CATENIN_TCF_TRANSACTIVATING_COMPLEX	0.51033634	2.1278803	0.0	7.8537024E-4	0.017
REACTOME_BASE_EXCISION_REPAIR_AP_SITE_FORMATION	0.5486283	2.1249733	0.0	7.939437E-4	0.018
REACTOME_HDR_THROUGH_HOMOLOGOUS_RECOMBINATION_HRR	0.5315885	2.1237671	0.0	7.578553E-4	0.018
REACTOME_CHROMATIN_MODIFYING_ENZYMES	0.43244287	2.100937	0.0	9.1999274E-4	0.023
REACTOME_TRANSPORT_OF_MATURE_MRNAS_DERIVED_FROM_INTRONLESS_TRANSCRIPTS	0.5719892	2.0891774	0.0	0.0010365207	0.027
REACTOME_ESTROGEN_DEPENDENT_GENE_EXPRESSION	0.4588103	2.088035	0.0	9.950598E-4	0.027
REACTOME_HDMS_DEMETHYLATE_HISTONES	0.54446113	2.0879414	0.0	9.567883E-4	0.027
REACTOME_DNA_STRAND_ELONGATION	0.59391826	2.0847735	0.0	9.2135166E-4	0.027
REACTOME_EPIGENETIC_REGULATION_OF_GENE_EXPRESSION	0.4561975	2.0790935	0.0	9.2029147E-4	0.028
REACTOME_ANCHORING_OF_THE_BASAL_BODY_TO_THE_PLASMA_MEMBRANE	0.48796594	2.077729	0.0	9.208755E-4	0.029
REACTOME_HDACS_DEACETYLATE_HISTONES	0.49102464	2.0674274	0.0	0.0010737922	0.035
REACTOME_TRANSCRIPTIONAL_REGULATION_BY_SMALL_RNAS	0.48083925	2.0580347	0.0	0.0010988	0.037
REACTOME_TRANSPORT_OF_MATURE_TRANSCRIPT_TO_CYTOPLASM	0.48480362	2.0257149	0.0	0.0017535152	0.061
REACTOME_POSITIVE_EPIGENETIC_REGULATION_OF_RRNA_EXPRESSION	0.46631417	2.0112944	0.0	0.0019492065	0.069
REACTOME_NONHOMOLOGOUS_END_JOINING_NHEJ	0.5001335	2.0038369	0.0	0.0022164925	0.08
REACTOME_RECRUITMENT_OF_MITOTIC_CENTROSOME_PROTEINS_AND_COMPLEXES	0.48192194	1.9900925	0.0	0.0024151732	0.09
REACTOME_MEIOTIC_SYNAPSIS	0.49202597	1.9893041	0.0	0.0023480852	0.09
REACTOME_NEGATIVE_EPIGENETIC_REGULATION_OF_RRNA_EXPRESSION	0.46395692	1.9880266	0.0	0.002334201	0.092
REACTOME_RESOLUTION_OF_D_LOOP_STRUCTURES	0.5709935	1.986739	0.0	0.0023210647	0.094
REACTOME_RESOLUTION_OF_ABASIC_SITES_AP_SITES	0.5549533	1.978416	0.0	0.0025233238	0.105
REACTOME_DNA_REPLICATION	0.41954023	1.9692506	0.0	0.0026471931	0.113
REACTOME_TRANSPORT_OF_THE_SLBP_DEPENDANT_MATURE_MRNA	0.5528438	1.9632876	0.0	0.0027385545	0.12
REACTOME_PROCESSING_OF_DNA_DOUBLE_STRAND_BREAK_ENDS	0.45840544	1.9624598	0.0	0.0026733507	0.12
REACTOME_AURKA_ACTIVATION_BY_TPX2	0.4783182	1.960436	0.0	0.0026978042	0.123
REACTOME_SUMOYLATION_OF_DNA_REPLICATION_PROTEINS	0.52060205	1.9557403	0.0	0.0029080189	0.136
REACTOME_RNA_POLYMERASE_I_PROMOTER_ESCAPE	0.46143335	1.952393	0.0	0.0029875066	0.141
REACTOME_G2_M_DNA_DAMAGE_CHECKPOINT	0.4644681	1.9463758	0.0	0.0032040402	0.153
REACTOME_GENE_SILENCING_BY_RNA	0.4356373	1.9412998	0.0	0.0033903539	0.165
REACTOME_MEIOTIC_RECOMBINATION	0.4707412	1.9378005	0.0	0.0034733545	0.173
REACTOME_ACTIVATION_OF_ANTERIOR_HOX_GENES_IN_HINDBRAIN_DEVELOPMENT_DURING_EARLY_EMBRYOGENESIS	0.43560115	1.9337217	0.0	0.0035528978	0.181
REACTOME_RHO_GTPASES_ACTIVATE_PKNS	0.45260453	1.9323713	0.0	0.0035563526	0.184
REACTOME_B_WICH_COMPLEX_POSITIVELY_REGULATES_RRNA_EXPRESSION	0.46449724	1.9304129	0.0	0.0035767867	0.189
REACTOME_TP53_REGULATES_TRANSCRIPTION_OF_DNA_REPAIR_GENES	0.4861312	1.9250658	0.0	0.003808029	0.205
REACTOME_RNA_POLYMERASE_I_TRANSCRIPTION	0.4416203	1.9221094	0.0	0.003945257	0.214
REACTOME_VIRAL_MESSENGER_RNA_SYNTHESIS	0.52415276	1.9192684	0.0	0.0040945145	0.224
REACTOME_MEIOSIS	0.43645743	1.9176978	0.0	0.004069939	0.226
REACTOME_HIV_LIFE_CYCLE	0.4218216	1.9141768	0.0	0.004113958	0.233
REACTOME_CELL_CYCLE_CHECKPOINTS	0.3893436	1.9129639	0.0	0.0041066394	0.237
REACTOME_MITOTIC_PROPHASE	0.4273556	1.9091289	0.0	0.004338469	0.251
REACTOME_DNA_REPLICATION_PRE_INITIATION	0.4194171	1.907496	0.0	0.0044062817	0.257
REACTOME_HOMOLOGOUS_DNA_PAIRING_AND_STRAND_EXCHANGE	0.52560174	1.9067724	0.0	0.0043328437	0.257
REACTOME_EXTENSION_OF_TELOMERES	0.49521235	1.9047549	0.0	0.004442021	0.263
REACTOME_HATS_ACETYLATE_HISTONES	0.42372534	1.8993756	0.0	0.0046998775	0.279
REACTOME_DNA_DOUBLE_STRAND_BREAK_RESPONSE	0.46578223	1.8974842	0.0	0.0047880886	0.288
REACTOME_M_PHASE	0.37373713	1.8947607	0.0	0.0049448344	0.3
REACTOME_RIP_MEDIATED_NFKB_ACTIVATION_VIA_ZBP1	0.64788365	1.8913217	0.0	0.0050972262	0.312
REACTOME_SUMOYLATION_OF_DNA_DAMAGE_RESPONSE_AND_REPAIR_PROTEINS	0.45762467	1.8808736	0.0014245014	0.0057142144	0.347
REACTOME_TELOMERE_C_STRAND_LAGGING_STRAND_SYNTHESIS	0.5394513	1.8790553	0.0	0.005794269	0.354
REACTOME_REPRODUCTION	0.4124416	1.8720024	0.0	0.006274697	0.38
REACTOME_LAGGING_STRAND_SYNTHESIS	0.61668754	1.865343	0.0031695722	0.0068762605	0.41
REACTOME_CILIUM_ASSEMBLY	0.39749712	1.8636965	0.0	0.0068715555	0.415
REACTOME_SENESCENCE_ASSOCIATED_SECRETORY_PHENOTYPE_SASP	0.4317897	1.8618177	0.0	0.0069815195	0.424
REACTOME_CELLULAR_SENESCENCE	0.39804295	1.8600633	0.0	0.0070117353	0.434
REACTOME_FORMATION_OF_RNA_POL_II_ELONGATION_COMPLEX	0.4774113	1.8570509	0.0	0.0071285143	0.445
REACTOME_ACTIVATION_OF_ATR_IN_RESPONSE_TO_REPLICATION_STRESS	0.5211533	1.8510785	0.0	0.007442896	0.465
REACTOME_RMTS_METHYLATE_HISTONE_ARGININES	0.45101255	1.8482206	0.0	0.0076843835	0.481
REACTOME_MITOTIC_PROMETAPHASE	0.3940736	1.8459222	0.0	0.007764468	0.484
REACTOME_RECRUITMENT_OF_NUMA_TO_MITOTIC_CENTROSOMES	0.43861166	1.8457042	0.0	0.0076880283	0.485
REACTOME_REGULATION_OF_GLUCOKINASE_BY_GLUCOKINASE_REGULATORY_PROTEIN	0.5301981	1.8453935	0.0	0.00760148	0.485
REACTOME_COPI_DEPENDENT_GOLGI_TO_ER_RETROGRADE_TRAFFIC	0.42867354	1.8437467	0.0	0.0076457416	0.489
REACTOME_PROTEIN_UBIQUITINATION	0.44553977	1.8430846	0.0	0.00758446	0.492
REACTOME_HCMV_INFECTION	0.40409946	1.8360473	0.0	0.008230928	0.52
REACTOME_POLO_LIKE_KINASE_MEDIATED_EVENTS	0.6394285	1.8323897	0.0	0.0084750345	0.537
REACTOME_FANCONI_ANEMIA_PATHWAY	0.50943786	1.8291171	0.0	0.008751201	0.556
REACTOME_INTERACTIONS_OF_REV_WITH_HOST_CELLULAR_PROTEINS	0.51468265	1.8262421	0.0	0.008963974	0.563
REACTOME_DISEASES_OF_DNA_REPAIR	0.5284648	1.8181024	0.0030257185	0.009758562	0.597
REACTOME_RUNX1_REGULATES_GENES_INVOLVED_IN_MEGAKARYOCYTE_DIFFERENTIATION_AND_PLATELET_FUNCTION	0.4247294	1.8151305	0.0	0.0100949975	0.611
REACTOME_G2_M_CHECKPOINTS	0.3921324	1.8139993	0.0	0.010084127	0.615
REACTOME_SUMOYLATION_OF_UBIQUITINYLATION_PROTEINS	0.51079243	1.8136985	0.0	0.0099903485	0.616
REACTOME_SNRNP_ASSEMBLY	0.47257477	1.8112229	0.0	0.0101465285	0.623
REACTOME_ABORTIVE_ELONGATION_OF_HIV_1_TRANSCRIPT_IN_THE_ABSENCE_OF_TAT	0.5672189	1.8081428	0.007961784	0.010248528	0.633
REACTOME_PRE_NOTCH_EXPRESSION_AND_PROCESSING	0.42110628	1.805989	0.0	0.010338438	0.635
REACTOME_OXIDATIVE_STRESS_INDUCED_SENESCENCE	0.40522188	1.799201	0.0	0.011034328	0.658
REACTOME_POLYMERASE_SWITCHING_ON_THE_C_STRAND_OF_THE_TELOMERE	0.5347276	1.7953466	0.0046948357	0.011359699	0.669
REACTOME_PROCESSIVE_SYNTHESIS_ON_THE_LAGGING_STRAND	0.6313372	1.7929479	0.003267974	0.011512063	0.677
REACTOME_E3_UBIQUITIN_LIGASES_UBIQUITINATE_TARGET_PROTEINS	0.4612761	1.7928555	0.0	0.0113908835	0.677
REACTOME_HDR_THROUGH_SINGLE_STRAND_ANNEALING_SSA	0.5087245	1.7878786	0.001572327	0.011837337	0.692
REACTOME_FGFR2_ALTERNATIVE_SPLICING	0.53821385	1.7842731	0.0	0.012149951	0.706
REACTOME_RNA_POLYMERASE_II_TRANSCRIBES_SNRNA_GENES	0.43519822	1.783826	0.0014144272	0.012062697	0.709
REACTOME_INTERACTIONS_OF_VPR_WITH_HOST_CELLULAR_PROTEINS	0.49943513	1.7837068	0.0032310179	0.011940851	0.709
REACTOME_TRANSCRIPTIONAL_REGULATION_OF_GRANULOPOIESIS	0.42332292	1.7828103	0.0	0.0119223725	0.714
REACTOME_EXPORT_OF_VIRAL_RIBONUCLEOPROTEINS_FROM_NUCLEUS	0.5244739	1.7807533	0.0015772871	0.012069802	0.722
REACTOME_SUMOYLATION	0.3799994	1.7796103	0.0	0.012060532	0.725
REACTOME_PROCESSING_OF_CAPPED_INTRON_CONTAINING_PRE_MRNA	0.36933988	1.7781028	0.0	0.0121307215	0.73
REACTOME_NUCLEAR_IMPORT_OF_REV_PROTEIN	0.50851846	1.771322	0.006024096	0.012977472	0.756
REACTOME_P75_NTR_RECEPTOR_MEDIATED_SIGNALLING	0.41855544	1.7661935	0.0	0.013635597	0.777
REACTOME_MITOTIC_SPINDLE_CHECKPOINT	0.4034809	1.7571405	0.0	0.014931197	0.81
REACTOME_ASSOCIATION_OF_TRIC_CCT_WITH_TARGET_PROTEINS_DURING_BIOSYNTHESIS	0.48855034	1.7497921	0.0014880953	0.015980687	0.837
REACTOME_NS1_MEDIATED_EFFECTS_ON_HOST_PATHWAYS	0.49122372	1.7496641	0.00736377	0.015866643	0.837
REACTOME_RESOLUTION_OF_D_LOOP_STRUCTURES_THROUGH_SYNTHESIS_DEPENDENT_STRAND_ANNEALING_SDSA	0.53995234	1.7466615	0.0045454544	0.016254032	0.846
REACTOME_HCMV_EARLY_EVENTS	0.39024395	1.74646	0.0	0.01613949	0.846
REACTOME_RESOLUTION_OF_AP_SITES_VIA_THE_MULTIPLE_NUCLEOTIDE_PATCH_REPLACEMENT_PATHWAY	0.53073186	1.746416	0.004651163	0.01599409	0.846
REACTOME_AMINO_ACIDS_REGULATE_MTORC1	0.45969233	1.7461195	0.00147929	0.015908705	0.848
REACTOME_TRANSCRIPTION_COUPLED_NUCLEOTIDE_EXCISION_REPAIR_TC_NER	0.42652655	1.7375222	0.001447178	0.017160805	0.874
REACTOME_ER_TO_GOLGI_ANTEROGRADE_TRANSPORT	0.3791656	1.7365822	0.0	0.017172497	0.874
REACTOME_SUMOYLATION_OF_RNA_BINDING_PROTEINS	0.46718165	1.7335685	0.004464286	0.017632788	0.89
REACTOME_TRANS_GOLGI_NETWORK_VESICLE_BUDDING	0.42777717	1.7327807	0.001396648	0.01760736	0.891
REACTOME_NUCLEAR_PORE_COMPLEX_NPC_DISASSEMBLY	0.49937806	1.7286118	0.007739938	0.018266447	0.899
REACTOME_TRNA_PROCESSING	0.40237778	1.724682	0.0013755158	0.018852528	0.913
REACTOME_S_PHASE	0.37539738	1.7231349	0.0	0.01895121	0.918
REACTOME_REGULATION_OF_PLK1_ACTIVITY_AT_G2_M_TRANSITION	0.40802747	1.7178577	0.0028208746	0.019800527	0.929
REACTOME_ESR_MEDIATED_SIGNALING	0.36061677	1.7150172	0.0	0.020330662	0.935
REACTOME_FORMATION_OF_SENESCENCE_ASSOCIATED_HETEROCHROMATIN_FOCI_SAHF	0.5848474	1.7071087	0.015202703	0.021967344	0.944
REACTOME_TRANSCRIPTIONAL_REGULATION_BY_VENTX	0.4744819	1.7068998	0.006042296	0.021825988	0.944
REACTOME_SUMOYLATION_OF_CHROMATIN_ORGANIZATION_PROTEINS	0.4192091	1.706642	0.0	0.02167201	0.945
REACTOME_TRANSCRIPTION_OF_E2F_TARGETS_UNDER_NEGATIVE_CONTROL_BY_P107_RBL1_AND_P130_RBL2_IN_COMPLEX_WITH_HDAC1	0.5884308	1.7048612	0.00952381	0.021855304	0.949
REACTOME_NUCLEOTIDE_EXCISION_REPAIR	0.39032647	1.6927539	0.0013736264	0.024420263	0.96
REACTOME_ACTIVATION_OF_THE_PRE_REPLICATIVE_COMPLEX	0.48060164	1.6881318	0.009160305	0.025427569	0.966
REACTOME_GOLGI_TO_ER_RETROGRADE_TRANSPORT	0.3751007	1.6814038	0.0	0.026987648	0.975
REACTOME_DEACTIVATION_OF_THE_BETA_CATENIN_TRANSACTIVATING_COMPLEX	0.45683032	1.6767097	0.0030165913	0.027812377	0.978
REACTOME_PROCESSIVE_SYNTHESIS_ON_THE_C_STRAND_OF_THE_TELOMERE	0.5506831	1.6750398	0.02	0.02810257	0.982
REACTOME_PKMTS_METHYLATE_HISTONE_LYSINES	0.41629365	1.6691166	0.0	0.02945384	0.987
REACTOME_SUMOYLATION_OF_SUMOYLATION_PROTEINS	0.4875872	1.6678193	0.008797654	0.029558329	0.987
REACTOME_INTRA_GOLGI_AND_RETROGRADE_GOLGI_TO_ER_TRAFFIC	0.35256016	1.665742	0.0	0.02992521	0.988
REACTOME_HIV_TRANSCRIPTION_ELONGATION	0.44791028	1.6597055	0.00777605	0.031561237	0.992
REACTOME_ZBP1_DAI_MEDIATED_INDUCTION_OF_TYPE_I_IFNS	0.5480786	1.654575	0.009693054	0.032919977	0.994
REACTOME_DOWNREGULATION_OF_SMAD2_3_SMAD4_TRANSCRIPTIONAL_ACTIVITY	0.50845563	1.653126	0.010719755	0.033131793	0.994
REACTOME_ORGANELLE_BIOGENESIS_AND_MAINTENANCE	0.3331974	1.65254	0.0	0.033064384	0.994
REACTOME_TRANSPORT_TO_THE_GOLGI_AND_SUBSEQUENT_MODIFICATION	0.35275415	1.6497471	0.0	0.03388322	0.996
REACTOME_RHO_GTPASES_ACTIVATE_FORMINS	0.37128007	1.6486031	0.0	0.033930987	0.996
REACTOME_DUAL_INCISION_IN_TC_NER	0.4078896	1.6480707	0.004457652	0.03389213	0.996
REACTOME_RHO_GTPASE_EFFECTORS	0.33434588	1.6478897	0.0	0.033678077	0.996
REACTOME_FORMATION_OF_THE_EARLY_ELONGATION_COMPLEX	0.48854348	1.6434898	0.01076923	0.034843817	0.997
REACTOME_DEATH_RECEPTOR_SIGNALLING	0.36127895	1.6382272	0.0	0.036457304	0.999
REACTOME_POSTMITOTIC_NUCLEAR_PORE_COMPLEX_NPC_REFORMATION	0.5003842	1.6347854	0.015479876	0.03753035	1.0
REACTOME_REGULATION_OF_TP53_ACTIVITY	0.35305327	1.6301124	0.0	0.039008047	1.0
REACTOME_GLUCOSE_METABOLISM	0.3796919	1.6206388	0.0041724616	0.042381577	1.0
REACTOME_PCNA_DEPENDENT_LONG_PATCH_BASE_EXCISION_REPAIR	0.5273955	1.6167204	0.015503876	0.0436473	1.0
REACTOME_CYTOSOLIC_SENSORS_OF_PATHOGEN_ASSOCIATED_DNA	0.4088118	1.6155198	0.0028985508	0.043818276	1.0
REACTOME_TRANSCRIPTION_OF_THE_HIV_GENOME	0.39690477	1.6098146	0.007102273	0.046033118	1.0
REACTOME_HIV_ELONGATION_ARREST_AND_RECOVERY	0.4619699	1.6061478	0.0147929	0.047157858	1.0
REACTOME_RORA_ACTIVATES_GENE_EXPRESSION	0.53713375	1.6051444	0.029780565	0.04730228	1.0
REACTOME_MRNA_SPLICING	0.3420019	1.6040963	0.0	0.047506806	1.0
REACTOME_PENTOSE_PHOSPHATE_PATHWAY	0.5731275	1.5978603	0.025559105	0.049875136	1.0
REACTOME_NRAGE_SIGNALS_DEATH_THROUGH_JNK	0.4092928	1.5949631	0.0059701493	0.05084988	1.0
REACTOME_HIV_INFECTION	0.33073607	1.5923493	0.00124533	0.051461842	1.0
REACTOME_SYNTHESIS_OF_DNA	0.36266056	1.5919396	0.0027359782	0.0513783	1.0
REACTOME_SUMOYLATION_OF_DNA_METHYLATION_PROTEINS	0.56173116	1.5910215	0.024038462	0.051432993	1.0
REACTOME_SUMOYLATION_OF_TRANSCRIPTION_COFACTORS	0.4309793	1.5858357	0.0077279755	0.053456627	1.0
REACTOME_GLYCOLYSIS	0.3914073	1.5842358	0.0014104373	0.0538569	1.0
REACTOME_MISMATCH_REPAIR	0.5604137	1.5808398	0.03846154	0.055067714	1.0
REACTOME_ENDOSOMAL_SORTING_COMPLEX_REQUIRED_FOR_TRANSPORT_ESCRT	0.46749195	1.5782411	0.018045112	0.05600805	1.0
REACTOME_COPI_MEDIATED_ANTEROGRADE_TRANSPORT	0.36540756	1.5781151	0.005586592	0.05573049	1.0
REACTOME_GOLGI_ASSOCIATED_VESICLE_BIOGENESIS	0.40177897	1.57117	0.011976048	0.058659364	1.0
REACTOME_COPII_MEDIATED_VESICLE_TRANSPORT	0.3869877	1.5639518	0.007418398	0.061808094	1.0
REACTOME_TRANSCRIPTIONAL_REGULATION_BY_TP53	0.31063497	1.5618016	0.0	0.06263754	1.0
REACTOME_MITOTIC_G2_G2_M_PHASES	0.33100116	1.5614554	0.0	0.062415954	1.0
REACTOME_SYNTHESIS_OF_PIPS_AT_THE_GOLGI_MEMBRANE	0.51981264	1.558203	0.025466893	0.06374041	1.0
REACTOME_CONVERSION_FROM_APC_C_CDC20_TO_APC_C_CDH1_IN_LATE_ANAPHASE	0.50859964	1.5577756	0.031746034	0.06359602	1.0
REACTOME_GAP_FILLING_DNA_REPAIR_SYNTHESIS_AND_LIGATION_IN_GG_NER	0.48881638	1.557355	0.025396826	0.06346519	1.0
REACTOME_BUDDING_AND_MATURATION_OF_HIV_VIRION	0.459501	1.5564871	0.022690438	0.063570775	1.0
REACTOME_CIRCADIAN_CLOCK	0.3865773	1.5557977	0.014144272	0.0636128	1.0
REACTOME_MRNA_CAPPING	0.4652105	1.5553901	0.024	0.06345137	1.0
REACTOME_TRNA_AMINOACYLATION	0.43285322	1.5523783	0.015151516	0.06462296	1.0
REACTOME_KINESINS	0.3954458	1.5502177	0.01174743	0.06544194	1.0
REACTOME_MHC_CLASS_II_ANTIGEN_PRESENTATION	0.35102546	1.5459142	0.0013568521	0.06747641	1.0
REACTOME_RHOB_GTPASE_CYCLE	0.38351864	1.5456741	0.007072136	0.067244425	1.0
REACTOME_TRNA_MODIFICATION_IN_THE_NUCLEUS_AND_CYTOSOL	0.4211321	1.5367824	0.012232416	0.07167443	1.0
REACTOME_G1_S_SPECIFIC_TRANSCRIPTION	0.46265325	1.536123	0.027734976	0.07164355	1.0
REACTOME_GLOBAL_GENOME_NUCLEOTIDE_EXCISION_REPAIR_GG_NER	0.37321326	1.5359538	0.0071326676	0.07130989	1.0
REACTOME_G0_AND_EARLY_G1	0.46781993	1.5347708	0.016313214	0.07158898	1.0
REACTOME_RUNX1_REGULATES_TRANSCRIPTION_OF_GENES_INVOLVED_IN_DIFFERENTIATION_OF_HSCS	0.34204504	1.5343207	0.0053050397	0.071448065	1.0
REACTOME_MRNA_SPLICING_MINOR_PATHWAY	0.4055677	1.5292945	0.016296295	0.07402234	1.0
REACTOME_RESOLUTION_OF_SISTER_CHROMATID_COHESION	0.3443309	1.5283213	0.006793478	0.074244455	1.0
REACTOME_RECOGNITION_OF_DNA_DAMAGE_BY_PCNA_CONTAINING_REPLICATION_COMPLEX	0.45805582	1.5258569	0.035426732	0.07530502	1.0
REACTOME_BMAL1_CLOCK_NPAS2_ACTIVATES_CIRCADIAN_GENE_EXPRESSION	0.46641776	1.5252159	0.019417476	0.07529961	1.0
REACTOME_RESPONSE_OF_MTB_TO_PHAGOCYTOSIS	0.48832005	1.5252048	0.023400936	0.07489478	1.0
REACTOME_SYNTHESIS_OF_IP3_AND_IP4_IN_THE_CYTOSOL	0.46920973	1.5207086	0.0272	0.07699402	1.0
REACTOME_REGULATION_OF_TP53_ACTIVITY_THROUGH_PHOSPHORYLATION	0.35898975	1.5156873	0.006993007	0.07951959	1.0
REACTOME_CELL_DEATH_SIGNALLING_VIA_NRAGE_NRIF_AND_NADE	0.37415633	1.5135207	0.013793103	0.08052755	1.0
REACTOME_LYSOSOME_VESICLE_BIOGENESIS	0.43099135	1.5113881	0.028169014	0.08141017	1.0
REACTOME_MITOCHONDRIAL_TRNA_AMINOACYLATION	0.48464316	1.5100586	0.044871796	0.08185598	1.0
REACTOME_SARS_COV_1_INFECTION	0.3997722	1.5039103	0.016152717	0.08556953	1.0
REACTOME_REGULATION_OF_TP53_ACTIVITY_THROUGH_METHYLATION	0.48717925	1.4954181	0.04494382	0.09099051	1.0
REACTOME_INOSITOL_PHOSPHATE_METABOLISM	0.3950987	1.4910982	0.022421524	0.09367725	1.0
REACTOME_TRANSCRIPTIONAL_ACTIVITY_OF_SMAD2_SMAD3_SMAD4_HETEROTRIMER	0.4014395	1.4879624	0.02587519	0.095526844	1.0
REACTOME_TRANSCRIPTION_OF_E2F_TARGETS_UNDER_NEGATIVE_CONTROL_BY_DREAM_COMPLEX	0.48775068	1.4834373	0.0608	0.09809729	1.0
REACTOME_METALLOPROTEASE_DUBS	0.4244642	1.4750613	0.037441496	0.10443725	1.0
REACTOME_SYNAPTIC_ADHESION_LIKE_MOLECULES	0.48494667	1.4725251	0.04601227	0.10593121	1.0
REACTOME_DNA_DAMAGE_RECOGNITION_IN_GG_NER	0.41363737	1.4701087	0.0346908	0.10740269	1.0
REACTOME_RNA_POLYMERASE_I_TRANSCRIPTION_INITIATION	0.39384013	1.4673865	0.027190333	0.10912965	1.0
REACTOME_E2F_MEDIATED_REGULATION_OF_DNA_REPLICATION	0.4682918	1.4655651	0.068471335	0.11023025	1.0
REACTOME_SEMA4D_INDUCED_CELL_MIGRATION_AND_GROWTH_CONE_COLLAPSE	0.4699607	1.4592613	0.06507937	0.1148667	1.0
REACTOME_SARS_COV_2_INFECTION	0.36117247	1.4590741	0.030042918	0.11442797	1.0
REACTOME_ASPARAGINE_N_LINKED_GLYCOSYLATION	0.29584694	1.458903	0.0	0.11400193	1.0
REACTOME_TP53_REGULATES_TRANSCRIPTION_OF_GENES_INVOLVED_IN_G2_CELL_CYCLE_ARREST	0.4922888	1.4573845	0.049261082	0.1148362	1.0
REACTOME_TELOMERE_EXTENSION_BY_TELOMERASE	0.4630244	1.4511942	0.048154093	0.1194989	1.0
REACTOME_DEFECTIVE_INTRINSIC_PATHWAY_FOR_APOPTOSIS	0.45525008	1.4510058	0.05977383	0.119049184	1.0
REACTOME_INHIBITION_OF_THE_PROTEOLYTIC_ACTIVITY_OF_APC_C_REQUIRED_FOR_THE_ONSET_OF_ANAPHASE_BY_MITOTIC_SPINDLE_CHECKPOINT_COMPONENTS	0.4643228	1.4507096	0.0656	0.118752256	1.0
REACTOME_SIGNALING_BY_TGF_BETA_RECEPTOR_COMPLEX	0.35306773	1.4493649	0.029985007	0.119402155	1.0
REACTOME_PHOSPHORYLATION_OF_THE_APC_C	0.4785783	1.446177	0.07230769	0.12161252	1.0
REACTOME_NEF_MEDIATES_DOWN_MODULATION_OF_CELL_SURFACE_RECEPTORS_BY_RECRUITING_THEM_TO_CLATHRIN_ADAPTERS	0.46620557	1.4421743	0.06552262	0.12486772	1.0
REACTOME_REGULATION_OF_CHOLESTEROL_BIOSYNTHESIS_BY_SREBP_SREBF	0.38028198	1.4417905	0.0349345	0.12466377	1.0
REACTOME_CELLULAR_RESPONSE_TO_HEAT_STRESS	0.33741206	1.439901	0.020325202	0.12585086	1.0
REACTOME_TRNA_PROCESSING_IN_THE_NUCLEUS	0.37357408	1.4386004	0.03735632	0.1264314	1.0
REACTOME_RNA_POLYMERASE_II_TRANSCRIPTION_TERMINATION	0.3601663	1.4384263	0.03021148	0.12600589	1.0
REACTOME_RAB_REGULATION_OF_TRAFFICKING	0.32675725	1.4340644	0.013404826	0.1296797	1.0
REACTOME_CYCLIN_A_B1_B2_ASSOCIATED_EVENTS_DURING_G2_M_TRANSITION	0.4395282	1.4337724	0.05580694	0.12940161	1.0
REACTOME_ABERRANT_REGULATION_OF_MITOTIC_EXIT_IN_CANCER_DUE_TO_RB1_DEFECTS	0.46739596	1.4312669	0.07952622	0.13122974	1.0
REACTOME_NGF_STIMULATED_TRANSCRIPTION	0.4015091	1.4307278	0.052083332	0.1310751	1.0
REACTOME_CONSTITUTIVE_SIGNALING_BY_AKT1_E17K_IN_CANCER	0.44170865	1.4280962	0.06927711	0.13298498	1.0
REACTOME_PROTEIN_PROTEIN_INTERACTIONS_AT_SYNAPSES	0.34068322	1.4267876	0.028288543	0.13365215	1.0
REACTOME_PROCESSING_OF_INTRONLESS_PRE_MRNAS	0.47427574	1.4243447	0.0722135	0.1353308	1.0
REACTOME_MITOTIC_METAPHASE_AND_ANAPHASE	0.29586732	1.419006	0.002484472	0.140083	1.0
REACTOME_NEUREXINS_AND_NEUROLIGINS	0.3669405	1.4189991	0.037463978	0.1394617	1.0
REACTOME_SYNTHESIS_OF_PIPS_AT_THE_EARLY_ENDOSOME_MEMBRANE	0.48683998	1.4184995	0.06528662	0.13933927	1.0
REACTOME_SIGNALING_BY_NUCLEAR_RECEPTORS	0.28634188	1.4145725	0.0012121212	0.14265263	1.0
REACTOME_ELEVATION_OF_CYTOSOLIC_CA2_LEVELS	0.49057066	1.4142518	0.08637874	0.14235653	1.0
REACTOME_SMAD2_SMAD3_SMAD4_HETEROTRIMER_REGULATES_TRANSCRIPTION	0.4070561	1.4090632	0.057010785	0.14685684	1.0
REACTOME_RUNX1_INTERACTS_WITH_CO_FACTORS_WHOSE_PRECISE_EFFECT_ON_RUNX1_TARGETS_IS_NOT_KNOWN	0.39831457	1.4088142	0.06687403	0.14654683	1.0
REACTOME_SEPARATION_OF_SISTER_CHROMATIDS	0.3006089	1.4072235	0.011523687	0.14757377	1.0
REACTOME_TP53_REGULATES_TRANSCRIPTION_OF_CELL_CYCLE_GENES	0.37328878	1.4020422	0.05794948	0.15227862	1.0
REACTOME_UB_SPECIFIC_PROCESSING_PROTEASES	0.29569232	1.4019735	0.010062893	0.15168966	1.0
REACTOME_SYNTHESIS_OF_GLYCOSYLPHOSPHATIDYLINOSITOL_GPI	0.46739277	1.3995742	0.08443709	0.15346557	1.0
REACTOME_UNFOLDED_PROTEIN_RESPONSE_UPR	0.32614374	1.3948966	0.036671367	0.15790002	1.0
REACTOME_RETROGRADE_TRANSPORT_AT_THE_TRANS_GOLGI_NETWORK	0.3643172	1.3937738	0.044159543	0.15843073	1.0
REACTOME_INTRA_GOLGI_TRAFFIC	0.3793109	1.3930845	0.053412464	0.15850535	1.0
REACTOME_RAB_GEFS_EXCHANGE_GTP_FOR_GDP_ON_RABS	0.3273117	1.3917124	0.04223433	0.1594284	1.0
REACTOME_METABOLISM_OF_CARBOHYDRATES	0.28205115	1.390366	0.008403362	0.16021384	1.0
REACTOME_TCF_DEPENDENT_SIGNALING_IN_RESPONSE_TO_WNT	0.28850794	1.3899429	0.008939974	0.15997942	1.0
REACTOME_GLYCOSPHINGOLIPID_METABOLISM	0.37505162	1.3886158	0.061933536	0.16072291	1.0
REACTOME_FORMATION_OF_TC_NER_PRE_INCISION_COMPLEX	0.36636293	1.3818171	0.06437768	0.16738085	1.0
REACTOME_MATURATION_OF_SARS_COV_2_NUCLEOPROTEIN	0.4903071	1.3796074	0.108766235	0.16928904	1.0
REACTOME_IRE1ALPHA_ACTIVATES_CHAPERONES	0.36777315	1.378552	0.06841339	0.16973253	1.0
REACTOME_MITOCHONDRIAL_CALCIUM_ION_TRANSPORT	0.4282285	1.377081	0.076323986	0.17068385	1.0
REACTOME_TRANSLATION_OF_SARS_COV_2_STRUCTURAL_PROTEINS	0.36405486	1.3749839	0.06268657	0.17237271	1.0
REACTOME_NICOTINAMIDE_SALVAGING	0.45964524	1.3744371	0.096	0.17229846	1.0
REACTOME_INTRAFLAGELLAR_TRANSPORT	0.35695732	1.3735116	0.072271384	0.17260033	1.0
REACTOME_CHOLESTEROL_BIOSYNTHESIS	0.434159	1.3729168	0.0862069	0.17258245	1.0
REACTOME_LDL_CLEARANCE	0.4503681	1.3686312	0.09470305	0.17682499	1.0
REACTOME_DEADENYLATION_OF_MRNA	0.42635837	1.368351	0.103286386	0.17639409	1.0
REACTOME_AMYLOID_FIBER_FORMATION	0.31796214	1.3672078	0.0332871	0.17698477	1.0
REACTOME_SIGNALING_BY_NOTCH	0.2833925	1.3549293	0.01595092	0.19113536	1.0
REACTOME_TRANSLATION_OF_SARS_COV_1_STRUCTURAL_PROTEINS	0.41285855	1.353903	0.09968847	0.19178179	1.0
REACTOME_ANTIVIRAL_MECHANISM_BY_IFN_STIMULATED_GENES	0.3231815	1.3514259	0.06312769	0.1942645	1.0
REACTOME_HIV_TRANSCRIPTION_INITIATION	0.36627752	1.3507769	0.07098766	0.194366	1.0
REACTOME_INSULIN_RECEPTOR_RECYCLING	0.4135274	1.3487211	0.096875	0.19620961	1.0
REACTOME_DUAL_INCISION_IN_GG_NER	0.37229592	1.3404806	0.08108108	0.20586519	1.0
DOWN in Core-needle Biopsies
NAME	ES	NES	NOM p-val	FDR q-val	FWER p-val
REACTOME_DEFENSINS	-0.6066418	-2.4429348	0.0	0.001247619	0.001
REACTOME_IRAK4_DEFICIENCY_TLR2_4	-0.7559599	-2.4325764	0.0	6.238095E-4	0.001
REACTOME_CHEMOKINE_RECEPTORS_BIND_CHEMOKINES	-0.56587666	-2.4222097	0.0	4.1587304E-4	0.001
REACTOME_REGULATION_OF_TLR_BY_ENDOGENOUS_LIGAND	-0.6622299	-2.2686195	0.0	0.0023898312	0.008
REACTOME_BETA_DEFENSINS	-0.60132396	-2.2320206	0.0	0.0023682567	0.01
REACTOME_SMOOTH_MUSCLE_CONTRACTION	-0.56779766	-2.2130542	0.0	0.0025584954	0.012
REACTOME_MUSCLE_CONTRACTION	-0.40975845	-2.2125485	0.0	0.002192996	0.012
REACTOME_EUKARYOTIC_TRANSLATION_ELONGATION	-0.4606017	-2.2096698	0.0	0.0019188714	0.012
REACTOME_BINDING_AND_UPTAKE_OF_LIGANDS_BY_SCAVENGER_RECEPTORS	-0.5314502	-2.2052517	0.0	0.0022160017	0.016
REACTOME_CGMP_EFFECTS	-0.7028114	-2.1756957	0.0	0.0030705954	0.024
REACTOME_ANTIMICROBIAL_PEPTIDES	-0.46728927	-2.1695192	0.0	0.002898739	0.025
REACTOME_SCAVENGING_OF_HEME_FROM_PLASMA	-0.6779644	-2.133223	0.0	0.0036223796	0.035
REACTOME_NITRIC_OXIDE_STIMULATES_GUANYLATE_CYCLASE	-0.63083494	-2.1109152	0.0	0.0044164043	0.045
REACTOME_GPCR_LIGAND_BINDING	-0.35957727	-2.0996866	0.0	0.0042708223	0.047
REACTOME_CLASS_A_1_RHODOPSIN_LIKE_RECEPTORS	-0.36896592	-2.078743	0.0	0.0048481827	0.058
REACTOME_FGFR2_LIGAND_BINDING_AND_ACTIVATION	-0.6285729	-2.071896	0.0026385225	0.005202662	0.066
REACTOME_PHASE_I_FUNCTIONALIZATION_OF_COMPOUNDS	-0.41791546	-2.0286062	0.0	0.008470779	0.114
REACTOME_RA_BIOSYNTHESIS_PATHWAY	-0.59457445	-2.0270326	0.0028490028	0.00812658	0.116
REACTOME_RESPONSE_OF_EIF2AK4_GCN2_TO_AMINO_ACID_DEFICIENCY	-0.40975162	-2.0201955	0.0	0.00824409	0.124
REACTOME_IMMUNOREGULATORY_INTERACTIONS_BETWEEN_A_LYMPHOID_AND_A_NON_LYMPHOID_CELL	-0.3988094	-1.9999204	0.0	0.009747852	0.154
REACTOME_G_ALPHA_S_SIGNALLING_EVENTS	-0.39232957	-1.9941276	0.0	0.0096122	0.158
REACTOME_PEPTIDE_LIGAND_BINDING_RECEPTORS	-0.37065923	-1.9708956	0.0	0.011516702	0.198
REACTOME_EUKARYOTIC_TRANSLATION_INITIATION	-0.3921276	-1.9598618	0.0	0.012474026	0.22
REACTOME_RESPIRATORY_ELECTRON_TRANSPORT	-0.40692714	-1.9403536	0.0	0.01461812	0.26
REACTOME_RESPIRATORY_ELECTRON_TRANSPORT_ATP_SYNTHESIS_BY_CHEMIOSMOTIC_COUPLING_AND_HEAT_PRODUCTION_BY_UNCOUPLING_PROTEINS	-0.38237417	-1.9105672	0.0	0.019044314	0.336
REACTOME_PI_3K_CASCADE_FGFR2	-0.54812545	-1.8782611	0.0025252525	0.02409737	0.415
REACTOME_METABOLISM_OF_ANGIOTENSINOGEN_TO_ANGIOTENSINS	-0.58627063	-1.8727442	0.0023923444	0.024580063	0.432
REACTOME_CARDIAC_CONDUCTION	-0.37195265	-1.8700399	0.0	0.024323918	0.438
REACTOME_SRP_DEPENDENT_COTRANSLATIONAL_PROTEIN_TARGETING_TO_MEMBRANE	-0.37907246	-1.859714	0.0	0.025770912	0.47
REACTOME_CONSTITUTIVE_SIGNALING_BY_ABERRANT_PI3K_IN_CANCER	-0.40398613	-1.8595034	0.0	0.025021678	0.47
REACTOME_CLASS_B_2_SECRETIN_FAMILY_RECEPTORS	-0.39527738	-1.8531406	0.0	0.025697732	0.488
REACTOME_G_ALPHA_I_SIGNALLING_EVENTS	-0.32071605	-1.832638	0.0	0.02945054	0.546
REACTOME_EICOSANOID_LIGAND_BINDING_RECEPTORS	-0.59737307	-1.8226582	0.005037783	0.031576123	0.58
REACTOME_PI_3K_CASCADE_FGFR1	-0.54950416	-1.8185896	0.015584416	0.031538226	0.588
REACTOME_COMPLEX_I_BIOGENESIS	-0.41602552	-1.7895582	0.0	0.03983185	0.677
REACTOME_INTERLEUKIN_10_SIGNALING	-0.43983063	-1.7740176	0.0029325513	0.044057723	0.72
REACTOME_CELL_SURFACE_INTERACTIONS_AT_THE_VASCULAR_WALL	-0.35222435	-1.7695594	0.0	0.044826552	0.738
REACTOME_PHOSPHOLIPASE_C_MEDIATED_CASCADE_FGFR2	-0.5587505	-1.7641943	0.010050251	0.04557197	0.755
REACTOME_AQUAPORIN_MEDIATED_TRANSPORT	-0.42253706	-1.7623229	0.0	0.04523616	0.759
REACTOME_FORMATION_OF_FIBRIN_CLOT_CLOTTING_CASCADE	-0.44399863	-1.757995	0.0030674846	0.04593803	0.77
REACTOME_TRIGLYCERIDE_CATABOLISM	-0.49223697	-1.7531816	0.00795756	0.046772398	0.787
REACTOME_COMMON_PATHWAY_OF_FIBRIN_CLOT_FORMATION	-0.51101154	-1.7495224	0.0056179776	0.047050998	0.796
REACTOME_ADORA2B_MEDIATED_ANTI_INFLAMMATORY_CYTOKINES_PRODUCTION	-0.34394863	-1.7270876	0.0	0.054704618	0.853
REACTOME_TRIGLYCERIDE_METABOLISM	-0.4421357	-1.722272	0.005830904	0.055489924	0.866
REACTOME_SIGNALING_BY_BMP	-0.4759806	-1.7069867	0.005263158	0.060561717	0.895
REACTOME_PLATELET_ADHESION_TO_EXPOSED_COLLAGEN	-0.56572425	-1.6995728	0.008196721	0.06298168	0.916
REACTOME_INTERLEUKIN_6_FAMILY_SIGNALING	-0.5020746	-1.6875241	0.007936508	0.067241326	0.938
REACTOME_SYNTHESIS_SECRETION_AND_DEACYLATION_OF_GHRELIN	-0.50333047	-1.6841593	0.022167487	0.06765596	0.939
REACTOME_STRIATED_MUSCLE_CONTRACTION	-0.4363878	-1.6836989	0.0056818184	0.066487096	0.94
REACTOME_FRS_MEDIATED_FGFR2_SIGNALING	-0.47480717	-1.6719216	0.018421052	0.07113592	0.964
REACTOME_EGR2_AND_SOX10_MEDIATED_INITIATION_OF_SCHWANN_CELL_MYELINATION	-0.45661616	-1.6598411	0.017191976	0.07628271	0.977
REACTOME_ANTI_INFLAMMATORY_RESPONSE_FAVOURING_LEISHMANIA_PARASITE_INFECTION	-0.31412247	-1.6548628	0.004310345	0.07734086	0.979
REACTOME_SELENOAMINO_ACID_METABOLISM	-0.3345846	-1.6393344	0.0	0.084339134	0.986
REACTOME_PLATELET_HOMEOSTASIS	-0.34850073	-1.6363295	0.0	0.08492584	0.986
REACTOME_NEGATIVE_REGULATION_OF_THE_PI3K_AKT_NETWORK	-0.33069316	-1.6344069	0.0	0.084579	0.989
REACTOME_FORMATION_OF_THE_CORNIFIED_ENVELOPE	-0.32077205	-1.6276206	0.0	0.087828085	0.99
REACTOME_PI_3K_CASCADE_FGFR4	-0.48426318	-1.6232073	0.022959184	0.08923976	0.99
REACTOME_G_ALPHA_Q_SIGNALLING_EVENTS	-0.3018257	-1.6221652	0.0	0.088503994	0.99
REACTOME_FGFR1_LIGAND_BINDING_AND_ACTIVATION	-0.5260609	-1.6219221	0.02387268	0.08716329	0.99
REACTOME_CA_DEPENDENT_EVENTS	-0.42032504	-1.6127859	0.011331445	0.09157778	0.992
REACTOME_NEGATIVE_REGULATION_OF_FGFR2_SIGNALING	-0.41605896	-1.6109861	0.018461538	0.09135391	0.992
REACTOME_INTRINSIC_PATHWAY_OF_FIBRIN_CLOT_FORMATION	-0.47184175	-1.6078094	0.011049724	0.09203545	0.992
REACTOME_VASOPRESSIN_REGULATES_RENAL_WATER_HOMEOSTASIS_VIA_AQUAPORINS	-0.39049792	-1.6056205	0.0028571428	0.09205699	0.992
REACTOME_PYROPTOSIS	-0.43808576	-1.5992782	0.010282776	0.09482797	0.993
REACTOME_FORMATION_OF_ATP_BY_CHEMIOSMOTIC_COUPLING	-0.5095499	-1.597043	0.029490616	0.0946781	0.993
REACTOME_FRS_MEDIATED_FGFR1_SIGNALING	-0.46749088	-1.5960737	0.016304348	0.09390031	0.994
REACTOME_HEME_SIGNALING	-0.38512632	-1.591528	0.01690141	0.09541692	0.994
REACTOME_GASTRIN_CREB_SIGNALLING_PATHWAY_VIA_PKC_AND_MAPK	-0.49332213	-1.5858397	0.029891305	0.09775713	0.996
REACTOME_REGULATION_OF_KIT_SIGNALING	-0.52019817	-1.5855193	0.025906736	0.09652787	0.996
REACTOME_TNFS_BIND_THEIR_PHYSIOLOGICAL_RECEPTORS	-0.42942813	-1.5751433	0.015384615	0.102308534	0.998
REACTOME_IL_6_TYPE_CYTOKINE_RECEPTOR_LIGAND_INTERACTIONS	-0.5100381	-1.5721742	0.05	0.10286026	0.999
